# Supplementary material for: Breastfeeding self-efficacy status and associated factors among postpartum mothers at Hadiya Zone public hospitals, Southern Ethiopia
Source: PLoS One. 2025 Feb 10;20(2):e0317763. doi: 10.1371/journal.pone.0317763 (PMC11809790; doi:10.1371/journal.pone.0317763)
Supplement: S1 Questionnaire — (ZIP) [file pone.0317763.s001.zip]

Archive with 3 entries (3 files):
- S1 Questionnaire(Socio demographic).docx
- S1 BFSE-SF(English version).docx
- S2 BFSE-SF(Amharic version).docx
